# Supplementary material for: Effect of Spatial Distribution of nZVI on the Corrosion of nZVI Composites and Its Subsequent Cr(VI) Removal from Water
Source: Nanomaterials (Basel). 2022 Jan 30;12(3):494. doi: 10.3390/nano12030494 (PMC8840039; doi:10.3390/nano12030494)
Supplement: Supplementary file 1 [file nanomaterials-12-00494-s001.zip]

Archive with 1 entries (1 files):
- nanomaterials-1494669-SI.pdf
